# Supplementary material for: A remark on copy number variation detection methods
Source: PLoS One. 2018 Apr 27;13(4):e0196226. doi: 10.1371/journal.pone.0196226 (PMC5922522; doi:10.1371/journal.pone.0196226)
Supplement: S1 File — The file includes sample IDs of 254 subjects, so that all raw data can be retrieved on the official webpage of the two projects. The 251 subjects involved in analyses are highlighted. (XLSX) [file pone.0196226.s001.xlsx]

## Sheet: sample ID
Overlapped sample ID
NA06991
NA06993
NA07029
NA07048
NA07055
NA07056
NA07345
NA07348
NA07357
NA10830
NA10831
NA10835
NA10838
NA10839
NA10846
NA10847
NA10851
NA10854
NA10855
NA10856
NA10857
NA10859
NA10860
NA10861
NA10863
NA11829
NA11830
NA11831
NA11832
NA11839
NA11840
NA11881
NA11882
NA11992
NA11993
NA11994
NA11995
NA12003
NA12004
NA12005
NA12006
NA12043
NA12044
NA12056
NA12057
NA12144
NA12145
NA12146
NA12154
NA12155
NA12156
NA12234
NA12239
NA12248
NA12249
NA12264
NA12707
NA12716
NA12717
NA12740
NA12750
NA12751
NA12752
NA12753
NA12760
NA12761
NA12762
NA12763
NA12801
NA12802
NA12812
NA12813
NA12814
NA12815
NA12864
NA12865
NA12872
NA12873
NA12874
NA12875
NA12878
NA12891
NA12892
NA18500
NA18501
NA18502
NA18503
NA18504
NA18505
NA18506
NA18507
NA18508
NA18515
NA18516
NA18517
NA18521
NA18522
NA18523
NA18526
NA18532
NA18537
NA18542
NA18545
NA18547
NA18550
NA18552
NA18555
NA18558
NA18561
NA18562
NA18563
NA18564
NA18566
NA18570
NA18571
NA18572
NA18573
NA18576
NA18577
NA18579
NA18582
NA18592
NA18593
NA18603
NA18605
NA18608
NA18609
NA18611
NA18620
NA18621
NA18622
NA18623
NA18624
NA18632
NA18633
NA18635
NA18636
NA18637
NA18852
NA18853
NA18854
NA18855
NA18856
NA18857
NA18858
NA18859
NA18860
NA18861
NA18862
NA18863
NA18870
NA18871
NA18872
NA18912
NA18913
NA18914
NA18940
NA18942
NA18943
NA18944
NA18945
NA18947
NA18948
NA18949
NA18951
NA18952
NA18953
NA18956
NA18959
NA18960
NA18961
NA18964
NA18965
NA18966
NA18967
NA18968
NA18969
NA18970
NA18971
NA18972
NA18973
NA18974
NA18975
NA18976
NA18978
NA18980
NA18981
NA18987
NA18990
NA18991
NA18992
NA18994
NA18995
NA18997
NA18998
NA18999
NA19000
NA19003
NA19005
NA19007
NA19012
NA19092
NA19093
NA19094
NA19098
NA19099
NA19100
NA19101
NA19102
NA19103
NA19116
NA19119
NA19120
NA19127
NA19128
NA19129
NA19130
NA19131
NA19132
NA19137
NA19138
NA19139
NA19140
NA19141
NA19142
NA19143
NA19144
NA19145
NA19152
NA19153
NA19154
NA19159
NA19160
NA19161
NA19171
NA19172
NA19173
NA19200
NA19201
NA19202
NA19203
NA19204
NA19205
NA19206
NA19207
NA19208
NA19209
NA19210
NA19211
NA19221
NA19222
NA19223
NA19239
NA19240
